# Supplementary material for: Sclerotinia sclerotiorum Response to Long Exposure to Glucosinolate Hydrolysis Products by Transcriptomic Approach
Source: Microbiol Spectr. 2021 Jul 14;9(1):10.1128/spectrum.00180-21. doi: 10.1128/spectrum.00180-21 (PMC8552769; doi:10.1128/spectrum.00180-21)
Supplement: SUPPLEMENTAL FILE 1 — Table S1. Download SPECTRUM00180-21_Supp_1_seq8.xlsx, XLSX file, 0.1 MB [file spectrum00180-21_supp_1_seq8.xlsx]

## Sheet: AITCvsControl
Significant GO terms of Biological Processes in the comparisons AITC vs control, I3C vs Control and AITC vs I3C
GO terms of Biological Processes with p value lower than 0.05 and log2>1 in the treatment of Sclerotinia sclerotiorum with AITC
GO term	description	annotated	significant	expected	pvalue	downregulated	ratio	upregulated
GO:1901564	organonitrogen compound metabolic process	493	178	132.27	9.6e-07	53	1.23786	125
GO:0022607	cellular component assembly	351	132	94.17	2.7e-06	38	1.30666	94
GO:0002181	cytoplasmic translation	69	36	18.51	5.8e-06	6	2.32193	30
GO:1901989	positive regulation of cell cycle phase transition	29	19	7.78	1.4e-05	4	1.90689	15
GO:1901992	positive regulation of mitotic cell cycle phase transition	29	19	7.78	1.4e-05	4	1.90689	15
GO:0044281	small molecule metabolic process	601	204	161.25	2e-05	60	1.26303	144
GO:1903047	mitotic cell cycle process	233	90	62.51	3.6e-05	21	1.71621	69
GO:0034622	cellular macromolecular complex assembly	224	87	60.1	3.8e-05	19	1.83954	68
GO:0000278	mitotic cell cycle	237	91	63.59	4.3e-05	22	1.64909	69
GO:0065003	macromolecular complex assembly	269	101	72.17	4.7e-05	23	1.76184	78
GO:0051301	cell division	179	72	48.03	4.8e-05	17	1.6939	55
GO:1902101	positive regulation of metaphase/anaphase transition of cell cycle	22	15	5.9	5.8e-05	1	3.80735	14
GO:0045842	positive regulation of mitotic metaphase/anaphase transition	22	15	5.9	5.8e-05	1	3.80735	14
GO:1901970	positive regulation of mitotic sister chromatid separation	22	15	5.9	5.8e-05	1	3.80735	14
GO:0008154	actin polymerization or depolymerization	18	13	4.83	7.4e-05	3	1.73697	10
GO:0006461	protein complex assembly	151	62	40.51	8e-05	16	1.52356	46
GO:1903364	positive regulation of cellular protein catabolic process	25	16	6.71	0.0001	2	2.80735	14
GO:1901800	positive regulation of proteasomal protein catabolic process	25	16	6.71	0.0001	2	2.80735	14
GO:0032436	positive regulation of proteasomal ubiquitin-dependent protein catabolic process	25	16	6.71	0.0001	2	2.80735	14
GO:0045732	positive regulation of protein catabolic process	25	16	6.71	0.0001	2	2.80735	14
GO:1903052	positive regulation of proteolysis involved in cellular protein catabolic process	25	16	6.71	0.0001	2	2.80735	14
GO:0070271	protein complex biogenesis	152	62	40.78	0.0001	16	1.52356	46
GO:0055086	nucleobase-containing small molecule metabolic process	185	72	49.64	0.00017	16	1.80735	56
GO:0009896	positive regulation of catabolic process	26	16	6.98	0.0002	2	2.80735	14
GO:0031331	positive regulation of cellular catabolic process	26	16	6.98	0.0002	2	2.80735	14
GO:0045862	positive regulation of proteolysis	26	16	6.98	0.0002	2	2.80735	14
GO:0030866	cortical actin cytoskeleton organization	31	18	8.32	0.00023	5	1.37851	13
GO:0030865	cortical cytoskeleton organization	31	18	8.32	0.00023	5	1.37851	13
GO:0030832	regulation of actin filament length	13	10	3.49	0.00023	3	1.22239	7
GO:0008064	regulation of actin polymerization or depolymerization	13	10	3.49	0.00023	3	1.22239	7
GO:0030029	actin filament-based process	68	32	18.24	0.00025	9	1.35364	23
GO:0032956	regulation of actin cytoskeleton organization	22	14	5.9	0.00031	3	1.87447	11
GO:0032970	regulation of actin filament-based process	22	14	5.9	0.00031	3	1.87447	11
GO:0051984	positive regulation of chromosome segregation	27	16	7.24	0.00038	1	3.90689	15
GO:0043254	regulation of protein complex assembly	27	16	7.24	0.00038	2	2.80735	14
GO:0030036	actin cytoskeleton organization	67	31	17.98	0.00045	8	1.52356	23
GO:0071822	protein complex subunit organization	216	80	57.95	0.00048	24	1.22239	56
GO:0006412	translation	287	102	77	0.00049	21	1.94753	81
GO:2001252	positive regulation of chromosome organization	30	17	8.05	0.00051	2	2.90689	15
GO:0043603	cellular amide metabolic process	76	34	20.39	0.00053	6	2.22239	28
GO:0030041	actin filament polymerization	14	10	3.76	0.00062	2	2	8
GO:0000910	cytokinesis	68	31	18.24	0.00062	8	1.52356	23
GO:0045840	positive regulation of mitotic nuclear division	28	16	7.51	0.00066	1	3.90689	15
GO:0030833	regulation of actin filament polymerization	12	9	3.22	0.00068	2	1.80735	7
GO:0032271	regulation of protein polymerization	12	9	3.22	0.00068	2	1.80735	7
GO:0090068	positive regulation of cell cycle process	52	25	13.95	0.00079	5	2	20
GO:0045931	positive regulation of mitotic cell cycle	52	25	13.95	0.00079	5	2	20
GO:0007015	actin filament organization	36	19	9.66	0.0008	6	1.11548	13
GO:0010638	positive regulation of organelle organization	44	22	11.81	0.00083	3	2.66297	19
GO:0000915	actomyosin contractile ring assembly	19	12	5.1	0.00095	3	1.58496	9
GO:0044837	actomyosin contractile ring organization	19	12	5.1	0.00095	3	1.58496	9
GO:0031032	actomyosin structure organization	19	12	5.1	0.00095	3	1.58496	9
GO:0000912	assembly of actomyosin apparatus involved in cytokinesis	19	12	5.1	0.00095	3	1.58496	9
GO:1902407	assembly of actomyosin apparatus involved in mitotic cytokinesis	19	12	5.1	0.00095	3	1.58496	9
GO:1903475	mitotic actomyosin contractile ring assembly	19	12	5.1	0.00095	3	1.58496	9
GO:0061640	cytoskeleton-dependent cytokinesis	67	30	17.98	0.00109	8	1.45943	22
GO:0000281	mitotic cytokinesis	67	30	17.98	0.00109	8	1.45943	22
GO:0051785	positive regulation of nuclear division	29	16	7.78	0.00111	1	3.90689	15
GO:1901987	regulation of cell cycle phase transition	73	32	19.59	0.00117	6	2.11548	26
GO:1901605	alpha-amino acid metabolic process	152	58	40.78	0.00126	18	1.152	40
GO:0043623	cellular protein complex assembly	106	43	28.44	0.0013	13	1.20645	30
GO:0043933	macromolecular complex subunit organization	435	144	116.71	0.00133	40	1.37851	104
GO:0006123	mitochondrial electron transport, cytochrome c to oxygen	5	5	1.34	0.00138	1	2	4
GO:0051493	regulation of cytoskeleton organization	27	15	7.24	0.00144	3	2	12
GO:1901990	regulation of mitotic cell cycle phase transition	72	31	19.32	0.00198	6	2.05889	25
GO:0051494	negative regulation of cytoskeleton organization	7	6	1.88	0.00199	2	1	4
GO:0007067	mitotic nuclear division	142	54	38.1	0.002	8	2.52356	46
GO:0044770	cell cycle phase transition	84	35	22.54	0.00208	8	1.75489	27
GO:0051306	mitotic sister chromatid separation	41	20	11	0.00209	1	4.24793	19
GO:0009117	nucleotide metabolic process	152	57	40.78	0.00221	14	1.61891	43
GO:0006996	organelle organization	697	218	187	0.00244	68	1.14136	150
GO:0006753	nucleoside phosphate metabolic process	153	57	41.05	0.00262	14	1.61891	43
GO:0006518	peptide metabolic process	26	14	6.98	0.00307	3	1.87447	11
GO:0051781	positive regulation of cell division	45	21	12.07	0.00324	2	3.24793	19
GO:0044772	mitotic cell cycle phase transition	83	34	22.27	0.00335	8	1.70044	26
GO:0031334	positive regulation of protein complex assembly	14	9	3.76	0.00361	1	3	8
GO:0031145	anaphase-promoting complex-dependent proteasomal ubiquitin-dependent protein catabolic process	40	19	10.73	0.00393	1	4.16993	18
GO:0044784	metaphase/anaphase transition of cell cycle	40	19	10.73	0.00393	1	4.16993	18
GO:0007091	metaphase/anaphase transition of mitotic cell cycle	40	19	10.73	0.00393	1	4.16993	18
GO:1902099	regulation of metaphase/anaphase transition of cell cycle	40	19	10.73	0.00393	1	4.16993	18
GO:0030071	regulation of mitotic metaphase/anaphase transition	40	19	10.73	0.00393	1	4.16993	18
GO:0010965	regulation of mitotic sister chromatid separation	40	19	10.73	0.00393	1	4.16993	18
GO:0032270	positive regulation of cellular protein metabolic process	63	27	16.9	0.00409	7	1.51457	20
GO:0051247	positive regulation of protein metabolic process	63	27	16.9	0.00409	7	1.51457	20
GO:0044087	regulation of cellular component biogenesis	69	29	18.51	0.0042	5	2.26303	24
GO:0032434	regulation of proteasomal ubiquitin-dependent protein catabolic process	43	20	11.54	0.00422	2	3.16993	18
GO:0009144	purine nucleoside triphosphate metabolic process	46	21	12.34	0.00448	2	3.24793	19
GO:0044712	single-organism catabolic process	228	79	61.17	0.00458	25	1.11103	54
GO:0006082	organic acid metabolic process	336	111	90.15	0.00514	35	1.11864	76
GO:0045787	positive regulation of cell cycle	61	26	16.37	0.00524	5	2.07039	21
GO:0046128	purine ribonucleoside metabolic process	70	29	18.78	0.00538	4	2.64386	25
GO:0042255	ribosome assembly	30	15	8.05	0.00555	3	2	12
GO:0033043	regulation of organelle organization	148	54	39.71	0.00557	12	1.80735	42
GO:0046034	ATP metabolic process	44	20	11.81	0.00583	2	3.16993	18
GO:0061136	regulation of proteasomal protein catabolic process	44	20	11.81	0.00583	2	3.16993	18
GO:0072521	purine-containing compound metabolic process	101	39	27.1	0.00596	6	2.45943	33
GO:0006544	glycine metabolic process	8	6	2.15	0.00616	0	inf	6
GO:0043436	oxoacid metabolic process	331	109	88.81	0.00619	34	1.14136	75
GO:0022402	cell cycle process	304	101	81.56	0.00622	24	1.68182	77
GO:0009116	nucleoside metabolic process	92	36	24.68	0.00631	5	2.63227	31
GO:0009123	nucleoside monophosphate metabolic process	71	29	19.05	0.00681	7	1.65208	22
GO:0043161	proteasome-mediated ubiquitin-dependent protein catabolic process	90	35	24.15	0.00785	9	1.53051	26
GO:0009205	purine ribonucleoside triphosphate metabolic process	45	20	12.07	0.0079	2	3.16993	18
GO:1903362	regulation of cellular protein catabolic process	45	20	12.07	0.0079	2	3.16993	18
GO:0030162	regulation of proteolysis	45	20	12.07	0.0079	2	3.16993	18
GO:1903050	regulation of proteolysis involved in cellular protein catabolic process	45	20	12.07	0.0079	2	3.16993	18
GO:0022618	ribonucleoprotein complex assembly	81	32	21.73	0.00826	4	2.80735	28
GO:0006575	cellular modified amino acid metabolic process	51	22	13.68	0.00835	5	1.76553	17
GO:0009141	nucleoside triphosphate metabolic process	51	22	13.68	0.00835	2	3.32193	20
GO:0042278	purine nucleoside metabolic process	72	29	19.32	0.00855	4	2.64386	25
GO:0009066	aspartate family amino acid metabolic process	60	25	16.1	0.00864	8	1.08746	17
GO:0009126	purine nucleoside monophosphate metabolic process	60	25	16.1	0.00864	5	2	20
GO:0009167	purine ribonucleoside monophosphate metabolic process	60	25	16.1	0.00864	5	2	20
GO:0042775	mitochondrial ATP synthesis coupled electron transport	18	10	4.83	0.00914	2	2	8
GO:0010498	proteasomal protein catabolic process	91	35	24.42	0.00955	9	1.53051	26
GO:0071826	ribonucleoprotein complex subunit organization	88	34	23.61	0.00976	6	2.22239	28
GO:0051304	chromosome separation	46	20	12.34	0.01053	1	4.24793	19
GO:0009199	ribonucleoside triphosphate metabolic process	46	20	12.34	0.01053	2	3.16993	18
GO:1901565	organonitrogen compound catabolic process	73	29	19.59	0.01065	6	1.9386	23
GO:0042176	regulation of protein catabolic process	49	21	13.15	0.01074	2	3.24793	19
GO:0019752	carboxylic acid metabolic process	327	106	87.73	0.0115	32	1.20945	74
GO:0044262	cellular carbohydrate metabolic process	92	35	24.68	0.01155	11	1.12553	24
GO:0051258	protein polymerization	24	12	6.44	0.01277	2	2.32193	10
GO:0007346	regulation of mitotic cell cycle	118	43	31.66	0.01287	9	1.91754	34
GO:0009161	ribonucleoside monophosphate metabolic process	68	27	18.24	0.01355	6	1.80735	21
GO:0006730	one-carbon metabolic process	9	6	2.41	0.0143	0	inf	6
GO:0007049	cell cycle	364	116	97.66	0.01472	34	1.27009	82
GO:0009119	ribonucleoside metabolic process	81	31	21.73	0.01537	4	2.75489	27
GO:0000028	ribosomal small subunit assembly	14	8	3.76	0.01588	0	inf	8
GO:0009308	amine metabolic process	33	15	8.85	0.01609	5	1	10
GO:0044089	positive regulation of cellular component biogenesis	33	15	8.85	0.01609	2	2.70044	13
GO:0006103	2-oxoglutarate metabolic process	7	5	1.88	0.01756	1	2	4
GO:0032506	cytokinetic process	57	23	15.29	0.01769	7	1.19265	16
GO:1902410	mitotic cytokinetic process	57	23	15.29	0.01769	7	1.19265	16
GO:1901657	glycosyl compound metabolic process	98	36	26.29	0.01903	5	2.63227	31
GO:0051130	positive regulation of cellular component organization	73	28	19.59	0.02	4	2.58496	24
GO:0006531	aspartate metabolic process	5	4	1.34	0.02028	1	1.58496	3
GO:0002182	cytoplasmic translational elongation	5	4	1.34	0.02028	1	1.58496	3
GO:0031333	negative regulation of protein complex assembly	5	4	1.34	0.02028	1	1.58496	3
GO:0045898	regulation of RNA polymerase II transcriptional preinitiation complex assembly	5	4	1.34	0.02028	0	inf	4
GO:0051186	cofactor metabolic process	131	46	35.15	0.02105	15	1.04731	31
GO:0000070	mitotic sister chromatid segregation	86	32	23.07	0.02156	4	2.80735	28
GO:0000819	sister chromatid segregation	86	32	23.07	0.02156	4	2.80735	28
GO:0031329	regulation of cellular catabolic process	49	20	13.15	0.02279	2	3.16993	18
GO:0006508	proteolysis	242	79	64.93	0.02284	22	1.37346	57
GO:0007088	regulation of mitotic nuclear division	65	25	17.44	0.02609	2	3.52356	23
GO:0019637	organophosphate metabolic process	261	84	70.03	0.02758	28	1	56
GO:0009894	regulation of catabolic process	53	21	14.22	0.02826	2	3.24793	19
GO:0022900	electron transport chain	32	14	8.59	0.02844	3	1.87447	11
GO:1902600	hydrogen ion transmembrane transport	50	20	13.41	0.02867	1	4.24793	19
GO:0033047	regulation of mitotic sister chromatid segregation	50	20	13.41	0.02867	1	4.24793	19
GO:0033045	regulation of sister chromatid segregation	50	20	13.41	0.02867	1	4.24793	19
GO:0010604	positive regulation of macromolecule metabolic process	140	48	37.56	0.02908	16	1	32
GO:0006144	purine nucleobase metabolic process	18	9	4.83	0.03005	2	1.80735	7
GO:0007010	cytoskeleton organization	111	39	29.78	0.03161	9	1.73697	30
GO:0044283	small molecule biosynthetic process	239	77	64.12	0.03316	23	1.23133	54
GO:0006520	cellular amino acid metabolic process	205	67	55	0.03343	22	1.03242	45
GO:0042773	ATP synthesis coupled electron transport	24	11	6.44	0.03489	2	2.16993	9
GO:0051983	regulation of chromosome segregation	51	20	13.68	0.03563	1	4.24793	19
GO:1901606	alpha-amino acid catabolic process	27	12	7.24	0.03624	4	1	8
GO:0045010	actin nucleation	8	5	2.15	0.03656	1	2	4
GO:0030838	positive regulation of actin filament polymerization	8	5	2.15	0.03656	1	2	4
GO:0032273	positive regulation of protein polymerization	8	5	2.15	0.03656	1	2	4
GO:0006465	signal peptide processing	8	5	2.15	0.03656	1	2	4
GO:0009069	serine family amino acid metabolic process	45	18	12.07	0.03685	5	1.37851	13
GO:0009112	nucleobase metabolic process	33	14	8.85	0.03755	2	2.58496	12
GO:1901607	alpha-amino acid biosynthetic process	109	38	29.24	0.03781	11	1.29546	27
GO:0051128	regulation of cellular component organization	201	65	53.93	0.04424	19	1.27563	46
GO:0032268	regulation of cellular protein metabolic process	157	52	42.12	0.04475	16	1.16993	36
GO:0044723	single-organism carbohydrate metabolic process	157	52	42.12	0.04475	17	1.04182	35
GO:0031048	chromatin silencing by small RNA	11	6	2.95	0.04736	2	1	4
GO:0009113	purine nucleobase biosynthetic process	11	6	2.95	0.04736	2	1	4
GO:0030148	sphingolipid biosynthetic process	11	6	2.95	0.04736	1	2.32193	5
GO:0010564	regulation of cell cycle process	124	42	33.27	0.04759	9	1.87447	33
GO:1902969	mitotic DNA replication	25	11	6.71	0.04762	0	inf	11
GO:0006119	oxidative phosphorylation	25	11	6.71	0.04762	2	2.16993	9
GO:0051246	regulation of protein metabolic process	161	53	43.2	0.04789	16	1.20945	37
GO:0019400	alditol metabolic process	6	4	1.61	0.04797	1	1.58496	3
GO:0006268	DNA unwinding involved in DNA replication	6	4	1.61	0.04797	0	inf	4
GO:2000144	positive regulation of DNA-templated transcription, initiation	6	4	1.61	0.04797	0	inf	4
GO:0060261	positive regulation of transcription initiation from RNA polymerase II promoter	6	4	1.61	0.04797	0	inf	4
GO terms of Biological Processes with p value lower than 0.05 and log2<-1 in the treatment of Sclerotinia sclerotiorum with AITC
GO term	description	annotated	significant	expected	pvalue	downregulated	ratio	upregulated
GO:1901376	organic heteropentacyclic compound metabolic process	8	8	2.15	2.6e-05	6	-1.58496	2
GO:1901378	organic heteropentacyclic compound biosynthetic process	7	7	1.88	9.9e-05	5	-1.32193	2
GO:0045461	sterigmatocystin biosynthetic process	6	6	1.61	0.00037	5	-2.32193	1
GO:0045460	sterigmatocystin metabolic process	6	6	1.61	0.00037	5	-2.32193	1
GO:0009403	toxin biosynthetic process	6	6	1.61	0.00037	5	-2.32193	1
GO:0009404	toxin metabolic process	6	6	1.61	0.00037	5	-2.32193	1
GO:0006915	apoptotic process	10	8	2.68	0.00069	6	-1.58496	2
GO:0012501	programmed cell death	10	8	2.68	0.00069	6	-1.58496	2
GO:0008219	cell death	11	8	2.95	0.00194	6	-1.58496	2
GO:0016265	death	11	8	2.95	0.00194	6	-1.58496	2
GO:1990542	mitochondrial transmembrane transport	37	18	9.93	0.00359	13	-1.37851	5
GO:0000463	maturation of LSU-rRNA from tricistronic rRNA transcript (SSU-rRNA, 5.8S rRNA, LSU-rRNA)	5	4	1.34	0.02028	4	-inf	0
GO:0043504	mitochondrial DNA repair	5	4	1.34	0.02028	3	-1.58496	1
GO:0045041	protein import into mitochondrial intermembrane space	5	4	1.34	0.02028	3	-1.58496	1
GO:0006783	heme biosynthetic process	12	7	3.22	0.02097	5	-1.32193	2
GO:0000470	maturation of LSU-rRNA	12	7	3.22	0.02097	5	-1.32193	2
GO:0071470	cellular response to osmotic stress	29	13	7.78	0.02762	9	-1.16993	4
GO:0071482	cellular response to light stimulus	10	6	2.68	0.02771	4	-1	2
GO:1901679	nucleotide transmembrane transport	10	6	2.68	0.02771	4	-1	2
GO:0036180	filamentous growth of a population of unicellular organisms in response to biotic stimulus	13	7	3.49	0.0351	5	-1.32193	2
GO:0042168	heme metabolic process	13	7	3.49	0.0351	5	-1.32193	2
GO:0071241	cellular response to inorganic substance	8	5	2.15	0.03656	4	-2	1
GO:0071248	cellular response to metal ion	8	5	2.15	0.03656	4	-2	1
GO:0016226	iron-sulfur cluster assembly	16	8	4.29	0.04029	6	-1.58496	2
GO:0031163	metallo-sulfur cluster assembly	16	8	4.29	0.04029	6	-1.58496	2
GO:0017004	cytochrome complex assembly	11	6	2.95	0.04736	4	-1	2
GO:0006862	nucleotide transport	11	6	2.95	0.04736	4	-1	2
GO:0032042	mitochondrial DNA metabolic process	6	4	1.61	0.04797	3	-1.58496	1
GO:0042981	regulation of apoptotic process	6	4	1.61	0.04797	4	-inf	0
GO:0043067	regulation of programmed cell death	6	4	1.61	0.04797	4	-inf	0
GO:0016114	terpenoid biosynthetic process	6	4	1.61	0.04797	3	-1.58496	1

## Sheet: I3CvsControl
GO terms of Biological Processes with p value lower than 0.05 and log2>1 in the treatment of Sclerotinia sclerotiorum with I3C
GO term	description	annotated	significant	expected	pvalue	downregulated	ratio	upregulated
GO:0009070	serine family amino acid biosynthetic process	32	10	4.76	0.01441	3	1.22239	7
GO:0000097	sulfur amino acid biosynthetic process	42	12	6.25	0.01621	4	1	8
GO:0043162	ubiquitin-dependent protein catabolic process via the multivesicular body sorting pathway	8	4	1.19	0.02061	0	inf	4
GO:0000096	cellular amino acid biosynthetic process	48	12	7.14	0.04419	4	1	8
GO:0046487	glyoxylate metabolic process	6	3	0.89	0.04615	0	inf	3
GO:0009088	threonine biosynthetic process	6	3	0.89	0.04615	0	inf	3
GO:0009092	homoserine metabolic process	10	4	1.49	0.04838	1	1.58496	3
GO terms of Biological Processes with p value lower than 0.05 and log2<-1 in the treatment of Sclerotinia sclerotiorum with I3C
GO term	description	annotated	significant	expected	pvalue	downregulated	ratio	upregulated
GO:0002181	cytoplasmic translation	69	27	10.26	6.1e-07	24	-3	3
GO:0042273	ribosomal large subunit biogenesis	44	20	6.54	1.1e-06	20	-inf	0
GO:0044281	small molecule metabolic process	601	127	89.37	5.1e-06	89	-1.22781	38
GO:0042254	ribosome biogenesis	201	53	29.89	9.9e-06	51	-4.67243	2
GO:1901700	response to oxygen-containing compound	39	17	5.8	1.4e-05	13	-1.70044	4
GO:0042255	ribosome assembly	30	14	4.46	3.2e-05	13	-3.70044	1
GO:0022613	ribonucleoprotein complex biogenesis	248	60	36.88	4.5e-05	57	-4.24793	3
GO:0002182	cytoplasmic translational elongation	5	5	0.74	7.2e-05	5	-inf	0
GO:1901564	organonitrogen compound metabolic process	493	103	73.31	7.9e-05	71	-1.14975	32
GO:0071470	cellular response to osmotic stress	29	13	4.31	0.0001	12	-3.58496	1
GO:0042221	response to chemical	158	41	23.49	0.00015	33	-2.04439	8
GO:1901701	cellular response to oxygen-containing compound	34	14	5.06	0.00017	10	-1.32193	4
GO:0006970	response to osmotic stress	34	14	5.06	0.00017	13	-3.70044	1
GO:0055086	nucleobase-containing small molecule metabolic process	185	46	27.51	0.00018	37	-2.03953	9
GO:0044712	single-organism catabolic process	228	54	33.9	0.0002	41	-1.65711	13
GO:0009124	nucleoside monophosphate biosynthetic process	39	15	5.8	0.00025	15	-inf	0
GO:0009117	nucleotide metabolic process	152	39	22.6	0.00028	33	-2.45943	6
GO:0044723	single-organism carbohydrate metabolic process	157	40	23.35	0.00028	33	-2.23704	7
GO:0009408	response to heat	14	8	2.08	0.0003	8	-inf	0
GO:0009266	response to temperature stimulus	14	8	2.08	0.0003	8	-inf	0
GO:0044237	cellular metabolic process	2593	425	385.57	0.00032	324	-1.68164	101
GO:0006753	nucleoside phosphate metabolic process	153	39	22.75	0.00033	33	-2.45943	6
GO:0006412	translation	287	64	42.68	0.00033	58	-3.27302	6
GO:0009123	nucleoside monophosphate metabolic process	71	22	10.56	0.0004	19	-2.66297	3
GO:0070887	cellular response to chemical stimulus	125	33	18.59	0.00047	27	-2.16993	6
GO:0034605	cellular response to heat	12	7	1.78	0.00062	7	-inf	0
GO:0000470	maturation of LSU-rRNA	12	7	1.78	0.00062	7	-inf	0
GO:0044724	single-organism carbohydrate catabolic process	38	14	5.65	0.00068	12	-2.58496	2
GO:1901566	organonitrogen compound biosynthetic process	302	65	44.91	0.00082	44	-1.06711	21
GO:0019693	ribose phosphate metabolic process	94	26	13.98	0.00088	23	-2.9386	3
GO:0072593	reactive oxygen species metabolic process	23	10	3.42	0.0009	7	-1.22239	3
GO:0000302	response to reactive oxygen species	27	11	4.01	0.00096	8	-1.41504	3
GO:0010035	response to inorganic substance	40	14	5.95	0.00122	10	-1.32193	4
GO:0009156	ribonucleoside monophosphate biosynthetic process	36	13	5.35	0.0013	13	-inf	0
GO:0044085	cellular component biogenesis	543	105	80.74	0.00144	93	-2.9542	12
GO:0006457	protein folding	68	20	10.11	0.0015	19	-4.24793	1
GO:0009161	ribonucleoside monophosphate metabolic process	68	20	10.11	0.0015	17	-2.5025	3
GO:1901135	carbohydrate derivative metabolic process	247	54	36.73	0.00157	47	-2.74723	7
GO:1990542	mitochondrial transmembrane transport	37	13	5.5	0.00174	10	-1.73697	3
GO:0009311	oligosaccharide metabolic process	21	9	3.12	0.00184	8	-3	1
GO:0006979	response to oxidative stress	55	17	8.18	0.00185	13	-1.70044	4
GO:0030702	chromatin silencing at centromere	25	10	3.72	0.00194	8	-2	2
GO:0009628	response to abiotic stimulus	84	23	12.49	0.00199	22	-4.45943	1
GO:0097306	cellular response to alcohol	5	4	0.74	0.00214	3	-1.58496	1
GO:0097308	cellular response to farnesol	5	4	0.74	0.00214	3	-1.58496	1
GO:0071396	cellular response to lipid	5	4	0.74	0.00214	3	-1.58496	1
GO:0046351	disaccharide biosynthetic process	5	4	0.74	0.00214	4	-inf	0
GO:0009312	oligosaccharide biosynthetic process	5	4	0.74	0.00214	4	-inf	0
GO:0097305	response to alcohol	5	4	0.74	0.00214	3	-1.58496	1
GO:0097307	response to farnesol	5	4	0.74	0.00214	3	-1.58496	1
GO:0033993	response to lipid	5	4	0.74	0.00214	3	-1.58496	1
GO:0005992	trehalose biosynthetic process	5	4	0.74	0.00214	4	-inf	0
GO:0044248	cellular catabolic process	390	78	57.99	0.00241	53	-1.08406	25
GO:0034599	cellular response to oxidative stress	43	14	6.39	0.00267	11	-1.87447	3
GO:1901376	organic heteropentacyclic compound metabolic process	8	5	1.19	0.00271	5	-inf	0
GO:0006414	translational elongation	26	10	3.87	0.00274	10	-inf	0
GO:0044262	cellular carbohydrate metabolic process	92	24	13.68	0.00324	17	-1.28011	7
GO:0019637	organophosphate metabolic process	261	55	38.81	0.00338	47	-2.55459	8
GO:0071704	organic substance metabolic process	2753	440	409.36	0.00353	332	-1.62015	108
GO:0070925	organelle assembly	63	18	9.37	0.00362	16	-3	2
GO:0071826	ribonucleoprotein complex subunit organization	88	23	13.09	0.00381	21	-3.39232	2
GO:0000460	maturation of 5.8S rRNA	23	9	3.42	0.00388	9	-inf	0
GO:0005975	carbohydrate metabolic process	292	60	43.42	0.0041	45	-1.58496	15
GO:0000027	ribosomal large subunit assembly	12	6	1.78	0.00438	6	-inf	0
GO:1901293	nucleoside phosphate biosynthetic process	89	23	13.23	0.00444	21	-3.39232	2
GO:0006364	rRNA processing	137	32	20.37	0.00494	32	-inf	0
GO:0009126	purine nucleoside monophosphate metabolic process	60	17	8.92	0.00509	14	-2.22239	3
GO:0009167	purine ribonucleoside monophosphate metabolic process	60	17	8.92	0.00509	14	-2.22239	3
GO:0009127	purine nucleoside monophosphate biosynthetic process	28	10	4.16	0.00511	10	-inf	0
GO:0009168	purine ribonucleoside monophosphate biosynthetic process	28	10	4.16	0.00511	10	-inf	0
GO:0009651	response to salt stress	9	5	1.34	0.00536	5	-inf	0
GO:0019323	pentose catabolic process	6	4	0.89	0.00566	3	-1.58496	1
GO:0045461	sterigmatocystin biosynthetic process	6	4	0.89	0.00566	4	-inf	0
GO:0045460	sterigmatocystin metabolic process	6	4	0.89	0.00566	4	-inf	0
GO:0009403	toxin biosynthetic process	6	4	0.89	0.00566	4	-inf	0
GO:0009404	toxin metabolic process	6	4	0.89	0.00566	4	-inf	0
GO:0005991	trehalose metabolic process	6	4	0.89	0.00566	4	-inf	0
GO:0022618	ribonucleoprotein complex assembly	81	21	12.04	0.00617	19	-3.24793	2
GO:0006091	generation of precursor metabolites and energy	71	19	10.56	0.00624	15	-1.90689	4
GO:0044249	cellular biosynthetic process	1354	229	201.33	0.00651	179	-1.83996	50
GO:0019538	protein metabolic process	1033	179	153.6	0.00684	145	-2.09245	34
GO:0009165	nucleotide biosynthetic process	87	22	12.94	0.00703	20	-3.32193	2
GO:0015986	ATP synthesis coupled proton transport	13	6	1.93	0.00712	6	-inf	0
GO:0005984	disaccharide metabolic process	13	6	1.93	0.00712	5	-2.32193	1
GO:0015985	energy coupled proton transport, down electrochemical gradient	13	6	1.93	0.00712	6	-inf	0
GO:1902582	single-organism intracellular transport	282	57	41.93	0.00733	41	-1.35755	16
GO:0009259	ribonucleotide metabolic process	83	21	12.34	0.0083	18	-2.58496	3
GO:0044267	cellular protein metabolic process	942	164	140.07	0.00831	136	-2.28011	28
GO:0016072	rRNA metabolic process	142	32	21.11	0.00865	32	-inf	0
GO:0006915	apoptotic process	10	5	1.49	0.00943	4	-2	1
GO:0051156	glucose 6-phosphate metabolic process	10	5	1.49	0.00943	5	-inf	0
GO:0042743	hydrogen peroxide metabolic process	10	5	1.49	0.00943	4	-2	1
GO:0012501	programmed cell death	10	5	1.49	0.00943	4	-2	1
GO:0071214	cellular response to abiotic stimulus	49	14	7.29	0.00978	13	-3.70044	1
GO:0051169	nuclear transport	74	19	11	0.00998	18	-4.16993	1
GO:0006913	nucleocytoplasmic transport	74	19	11	0.00998	18	-4.16993	1
GO:0006006	glucose metabolic process	22	8	3.27	0.01062	7	-2.80735	1
GO:0006754	ATP biosynthetic process	14	6	2.08	0.01092	6	-inf	0
GO:0000028	ribosomal small subunit assembly	14	6	2.08	0.01092	5	-2.32193	1
GO:0072521	purine-containing compound metabolic process	101	24	15.02	0.01124	19	-1.926	5
GO:0005996	monosaccharide metabolic process	45	13	6.69	0.01142	10	-1.73697	3
GO:0009150	purine ribonucleotide metabolic process	75	19	11.15	0.01157	16	-2.41504	3
GO:0031506	cell wall glycoprotein biosynthetic process	7	4	1.04	0.01166	4	-inf	0
GO:0000032	cell wall mannoprotein biosynthetic process	7	4	1.04	0.01166	4	-inf	0
GO:1901378	organic heteropentacyclic compound biosynthetic process	7	4	1.04	0.01166	4	-inf	0
GO:0031647	regulation of protein stability	7	4	1.04	0.01166	4	-inf	0
GO:0016052	carbohydrate catabolic process	96	23	14.27	0.0117	16	-1.19265	7
GO:0046128	purine ribonucleoside metabolic process	70	18	10.41	0.01179	15	-2.32193	3
GO:0044238	primary metabolic process	2594	412	385.72	0.01203	312	-1.64155	100
GO:0009119	ribonucleoside metabolic process	81	20	12.04	0.01298	17	-2.5025	3
GO:0006163	purine nucleotide metabolic process	76	19	11.3	0.01335	16	-2.41504	3
GO:0006839	mitochondrial transport	46	13	6.84	0.01382	10	-1.73697	3
GO:0051168	nuclear export	51	14	7.58	0.01409	13	-3.70044	1
GO:0046390	ribose phosphate biosynthetic process	51	14	7.58	0.01409	14	-inf	0
GO:0009058	biosynthetic process	1441	239	214.27	0.01449	185	-1.77649	54
GO:0008219	cell death	11	5	1.64	0.0152	4	-2	1
GO:0016265	death	11	5	1.64	0.0152	4	-2	1
GO:0043269	regulation of ion transport	11	5	1.64	0.0152	5	-inf	0
GO:0042278	purine nucleoside metabolic process	72	18	10.71	0.01579	15	-2.32193	3
GO:0002183	cytoplasmic translational initiation	15	6	2.23	0.01596	5	-2.32193	1
GO:0006739	NADP metabolic process	15	6	2.23	0.01596	5	-2.32193	1
GO:0009145	purine nucleoside triphosphate biosynthetic process	15	6	2.23	0.01596	6	-inf	0
GO:0009206	purine ribonucleoside triphosphate biosynthetic process	15	6	2.23	0.01596	6	-inf	0
GO:1901576	organic substance biosynthetic process	1376	228	204.6	0.01841	180	-1.90689	48
GO:0051656	establishment of organelle localization	38	11	5.65	0.01899	9	-2.16993	2
GO:0042455	ribonucleoside biosynthetic process	38	11	5.65	0.01899	11	-inf	0
GO:0071472	cellular response to salt stress	8	4	1.19	0.02061	4	-inf	0
GO:0006057	mannoprotein biosynthetic process	8	4	1.19	0.02061	4	-inf	0
GO:0006056	mannoprotein metabolic process	8	4	1.19	0.02061	4	-inf	0
GO:0046365	monosaccharide catabolic process	8	4	1.19	0.02061	3	-1.58496	1
GO:1901137	carbohydrate derivative biosynthetic process	157	33	23.35	0.02159	32	-5	1
GO:0042274	ribosomal small subunit biogenesis	64	16	9.52	0.02215	15	-3.90689	1
GO:0009201	ribonucleoside triphosphate biosynthetic process	16	6	2.38	0.0224	6	-inf	0
GO:0009163	nucleoside biosynthetic process	39	11	5.8	0.02301	11	-inf	0
GO:0046034	ATP metabolic process	44	12	6.54	0.02336	10	-2.32193	2
GO:0009890	negative regulation of biosynthetic process	108	24	16.06	0.02498	18	-1.58496	6
GO:0031327	negative regulation of cellular biosynthetic process	108	24	16.06	0.02498	18	-1.58496	6
GO:0006458	'de novo' protein folding	5	3	0.74	0.0259	3	-inf	0
GO:0006112	energy reserve metabolic process	5	3	0.74	0.0259	3	-inf	0
GO:0005977	glycogen metabolic process	5	3	0.74	0.0259	3	-inf	0
GO:0042159	lipoprotein catabolic process	5	3	0.74	0.0259	2	-1	1
GO:0098734	macromolecule depalmitoylation	5	3	0.74	0.0259	2	-1	1
GO:0006123	mitochondrial electron transport, cytochrome c to oxygen	5	3	0.74	0.0259	2	-1	1
GO:0010620	negative regulation of transcription by transcription factor catabolism	5	3	0.74	0.0259	2	-1	1
GO:0002084	protein depalmitoylation	5	3	0.74	0.0259	2	-1	1
GO:0072530	purine-containing compound transmembrane transport	5	3	0.74	0.0259	2	-1	1
GO:0043462	regulation of ATPase activity	5	3	0.74	0.0259	3	-inf	0
GO:0036369	transcription factor catabolic process	5	3	0.74	0.0259	2	-1	1
GO:0042451	purine nucleoside biosynthetic process	30	9	4.46	0.02594	9	-inf	0
GO:0046129	purine ribonucleoside biosynthetic process	30	9	4.46	0.02594	9	-inf	0
GO:0009116	nucleoside metabolic process	92	21	13.68	0.02628	17	-2.08746	4
GO:0044710	single-organism metabolic process	1678	272	249.51	0.0273	191	-1.23758	81
GO:0009260	ribonucleotide biosynthetic process	50	13	7.43	0.02744	13	-inf	0
GO:0009205	purine ribonucleoside triphosphate metabolic process	45	12	6.69	0.0277	10	-2.32193	2
GO:0072524	pyridine-containing compound metabolic process	45	12	6.69	0.0277	10	-2.32193	2
GO:1901657	glycosyl compound metabolic process	98	22	14.57	0.02785	17	-1.76553	5
GO:0090407	organophosphate biosynthetic process	166	34	24.68	0.02849	30	-2.90689	4
GO:0015980	energy derivation by oxidation of organic compounds	56	14	8.33	0.03119	10	-1.32193	4
GO:0009141	nucleoside triphosphate metabolic process	51	13	7.58	0.032	11	-2.45943	2
GO:0051640	organelle localization	46	12	6.84	0.0326	9	-1.58496	3
GO:0009144	purine nucleoside triphosphate metabolic process	46	12	6.84	0.0326	10	-2.32193	2
GO:0009199	ribonucleoside triphosphate metabolic process	46	12	6.84	0.0326	10	-2.32193	2
GO:0010256	endomembrane system organization	36	10	5.35	0.0327	8	-2	2
GO:0019682	glyceraldehyde-3-phosphate metabolic process	9	4	1.34	0.0328	4	-inf	0
GO:0042744	hydrogen peroxide catabolic process	9	4	1.34	0.0328	4	-inf	0
GO:0006098	pentose-phosphate shunt	9	4	1.34	0.0328	4	-inf	0
GO:0009130	pyrimidine nucleoside monophosphate biosynthetic process	9	4	1.34	0.0328	4	-inf	0
GO:0009129	pyrimidine nucleoside monophosphate metabolic process	9	4	1.34	0.0328	4	-inf	0
GO:0006986	response to unfolded protein	13	5	1.93	0.0328	5	-inf	0
GO:0033753	establishment of ribosome localization	22	7	3.27	0.03493	7	-inf	0
GO:0071426	ribonucleoprotein complex export from nucleus	22	7	3.27	0.03493	7	-inf	0
GO:0071166	ribonucleoprotein complex localization	22	7	3.27	0.03493	7	-inf	0
GO:0000054	ribosomal subunit export from nucleus	22	7	3.27	0.03493	7	-inf	0
GO:0033750	ribosome localization	22	7	3.27	0.03493	7	-inf	0
GO:0071428	rRNA-containing ribonucleoprotein complex export from nucleus	22	7	3.27	0.03493	7	-inf	0
GO:0044699	single-organism process	2718	425	404.15	0.03564	292	-1.13454	133
GO:0010033	response to organic substance	57	14	8.48	0.03592	13	-3.70044	1
GO:0019318	hexose metabolic process	32	9	4.76	0.03874	7	-1.80735	2
GO:1901659	glycosyl compound biosynthetic process	42	11	6.25	0.03879	11	-inf	0
GO:0009152	purine ribonucleotide biosynthetic process	42	11	6.25	0.03879	11	-inf	0
GO:0010038	response to metal ion	18	6	2.68	0.04001	4	-1	2
GO:0009987	cellular process	3381	520	502.74	0.04054	379	-1.4265	141
GO:0072528	pyrimidine-containing compound biosynthetic process	23	7	3.42	0.04399	7	-inf	0
GO:1901617	organic hydroxy compound biosynthetic process	64	15	9.52	0.04475	12	-2	3
GO:0006164	purine nucleotide biosynthetic process	43	11	6.39	0.04541	11	-inf	0
GO:0050821	protein stabilization	6	3	0.89	0.04615	3	-inf	0
GO:0044070	regulation of anion transport	6	3	0.89	0.04615	3	-inf	0
GO:0006096	glycolytic process	10	4	1.49	0.04838	4	-inf	0
GO:0051050	positive regulation of transport	10	4	1.49	0.04838	4	-inf	0
GO:0008152	metabolic process	3380	519	502.59	0.0491	375	-1.38082	144

## Sheet: AITCvsI3C
GO terms of Biological Processes with p value lower than 0.05 and log2>1 in the comparison of Sclerotinia sclerotiorum treated with AITC versus I3C
GO term	description	annotated	significant	expected	pvalue	downregulated	ratio	upregulated
GO:0044281	small molecule metabolic process	601	205	143.07	4.3e-10	44	1.87149	161
GO:1901564	organonitrogen compound metabolic process	493	170	117.36	7.8e-09	37	1.84583	133
GO:0044711	single-organism biosynthetic process	602	200	143.31	9.5e-09	50	1.58496	150
GO:0006082	organic acid metabolic process	336	123	79.99	2.8e-08	35	1.33015	88
GO:0043436	oxoacid metabolic process	331	121	78.79	4e-08	35	1.29698	86
GO:0019752	carboxylic acid metabolic process	327	119	77.84	7.1e-08	34	1.32193	85
GO:0044283	small molecule biosynthetic process	239	91	56.89	2.8e-07	26	1.32193	65
GO:0044249	cellular biosynthetic process	1354	388	322.32	3.4e-07	94	1.64508	294
GO:0009058	biosynthetic process	1441	409	343.03	4.5e-07	103	1.57089	306
GO:1903364	positive regulation of cellular protein catabolic process	25	18	5.95	4.5e-07	1	4.08746	17
GO:1901800	positive regulation of proteasomal protein catabolic process	25	18	5.95	4.5e-07	1	4.08746	17
GO:0032436	positive regulation of proteasomal ubiquitin-dependent protein catabolic process	25	18	5.95	4.5e-07	1	4.08746	17
GO:0045732	positive regulation of protein catabolic process	25	18	5.95	4.5e-07	1	4.08746	17
GO:1903052	positive regulation of proteolysis involved in cellular protein catabolic process	25	18	5.95	4.5e-07	1	4.08746	17
GO:0009896	positive regulation of catabolic process	26	18	6.19	1.1e-06	1	4.08746	17
GO:0031331	positive regulation of cellular catabolic process	26	18	6.19	1.1e-06	1	4.08746	17
GO:0045862	positive regulation of proteolysis	26	18	6.19	1.1e-06	1	4.08746	17
GO:1901576	organic substance biosynthetic process	1376	390	327.56	1.3e-06	94	1.65486	296
GO:1902101	positive regulation of metaphase/anaphase transition of cell cycle	22	16	5.24	1.6e-06	0	inf	16
GO:0045842	positive regulation of mitotic metaphase/anaphase transition	22	16	5.24	1.6e-06	0	inf	16
GO:1901970	positive regulation of mitotic sister chromatid separation	22	16	5.24	1.6e-06	0	inf	16
GO:0046394	carboxylic acid biosynthetic process	169	67	40.23	2.2e-06	22	1.03242	45
GO:0016053	organic acid biosynthetic process	169	67	40.23	2.2e-06	22	1.03242	45
GO:0043254	regulation of protein complex assembly	27	18	6.43	2.6e-06	2	3	16
GO:1901566	organonitrogen compound biosynthetic process	302	105	71.89	5.4e-06	27	1.53051	78
GO:0044710	single-organism metabolic process	1678	460	399.45	6e-06	114	1.60174	346
GO:0055086	nucleobase-containing small molecule metabolic process	185	70	44.04	9.1e-06	10	2.58496	60
GO:1901135	carbohydrate derivative metabolic process	247	88	58.8	1.1e-05	12	2.66297	76
GO:1901989	positive regulation of cell cycle phase transition	29	18	6.9	1.2e-05	0	inf	18
GO:1901992	positive regulation of mitotic cell cycle phase transition	29	18	6.9	1.2e-05	0	inf	18
GO:0044723	single-organism carbohydrate metabolic process	157	61	37.37	1.3e-05	12	2.02975	49
GO:0008154	actin polymerization or depolymerization	18	13	4.28	1.9e-05	2	2.45943	11
GO:1901605	alpha-amino acid metabolic process	152	59	36.18	1.9e-05	18	1.18763	41
GO:0009116	nucleoside metabolic process	92	40	21.9	2.1e-05	5	2.80735	35
GO:0030041	actin filament polymerization	14	11	3.33	2.3e-05	2	2.16993	9
GO:0030833	regulation of actin filament polymerization	12	10	2.86	2.3e-05	2	2	8
GO:0032271	regulation of protein polymerization	12	10	2.86	2.3e-05	2	2	8
GO:0006412	translation	287	98	68.32	2.7e-05	11	2.98351	87
GO:0045840	positive regulation of mitotic nuclear division	28	17	6.67	3.1e-05	0	inf	17
GO:0010638	positive regulation of organelle organization	44	23	10.47	3.8e-05	1	4.45943	22
GO:0007015	actin filament organization	36	20	8.57	3.9e-05	5	1.58496	15
GO:0044264	cellular polysaccharide metabolic process	50	25	11.9	4.7e-05	4	2.39232	21
GO:0044237	cellular metabolic process	2593	671	617.27	4.9e-05	159	1.68712	512
GO:0051785	positive regulation of nuclear division	29	17	6.9	5.9e-05	0	inf	17
GO:0006520	cellular amino acid metabolic process	205	73	48.8	6.5e-05	23	1.12029	50
GO:0019637	organophosphate metabolic process	261	89	62.13	6.8e-05	15	2.30256	74
GO:0030832	regulation of actin filament length	13	10	3.09	7.8e-05	2	2	8
GO:0008064	regulation of actin polymerization or depolymerization	13	10	3.09	7.8e-05	2	2	8
GO:0009119	ribonucleoside metabolic process	81	35	19.28	8e-05	3	3.41504	32
GO:0051984	positive regulation of chromosome segregation	27	16	6.43	8.2e-05	0	inf	16
GO:1901657	glycosyl compound metabolic process	98	40	23.33	0.00012	5	2.80735	35
GO:0009123	nucleoside monophosphate metabolic process	71	31	16.9	0.00016	3	3.22239	28
GO:0009161	ribonucleoside monophosphate metabolic process	68	30	16.19	0.00016	3	3.16993	27
GO:1901607	alpha-amino acid biosynthetic process	109	43	25.95	0.00017	14	1.05063	29
GO:0032787	monocarboxylic acid metabolic process	110	43	26.19	0.00021	9	1.91754	34
GO:0031334	positive regulation of protein complex assembly	14	10	3.33	0.00022	1	3.16993	9
GO:0042278	purine nucleoside metabolic process	72	31	17.14	0.00022	3	3.22239	28
GO:0044255	cellular lipid metabolic process	192	67	45.71	0.00026	17	1.55639	50
GO:0043244	regulation of protein complex disassembly	8	7	1.9	0.00027	2	1.32193	5
GO:0034622	cellular macromolecular complex assembly	224	76	53.32	0.00028	9	2.89616	67
GO:0032434	regulation of proteasomal ubiquitin-dependent protein catabolic process	43	21	10.24	0.00029	1	4.32193	20
GO:0044262	cellular carbohydrate metabolic process	92	37	21.9	0.0003	7	2.09954	30
GO:0009144	purine nucleoside triphosphate metabolic process	46	22	10.95	0.0003	1	4.39232	21
GO:0030036	actin cytoskeleton organization	67	29	15.95	0.00031	7	1.65208	22
GO:0046128	purine ribonucleoside metabolic process	70	30	16.66	0.00031	3	3.16993	27
GO:0009117	nucleotide metabolic process	152	55	36.18	0.00033	7	2.77761	48
GO:0044763	single-organism cellular process	2148	559	511.33	0.00038	159	1.33097	400
GO:0090066	regulation of anatomical structure size	17	11	4.05	0.00039	3	1.41504	8
GO:0032535	regulation of cellular component size	17	11	4.05	0.00039	3	1.41504	8
GO:0006753	nucleoside phosphate metabolic process	153	55	36.42	0.0004	7	2.77761	48
GO:0006091	generation of precursor metabolites and energy	71	30	16.9	0.00041	2	3.80735	28
GO:0051306	mitotic sister chromatid separation	41	20	9.76	0.00041	0	inf	20
GO:0032956	regulation of actin cytoskeleton organization	22	13	5.24	0.00041	2	2.45943	11
GO:0032970	regulation of actin filament-based process	22	13	5.24	0.00041	2	2.45943	11
GO:0030029	actin filament-based process	68	29	16.19	0.00042	7	1.65208	22
GO:0046034	ATP metabolic process	44	21	10.47	0.00043	1	4.32193	20
GO:0061136	regulation of proteasomal protein catabolic process	44	21	10.47	0.00043	1	4.32193	20
GO:2001252	positive regulation of chromosome organization	30	16	7.14	0.00044	0	inf	16
GO:1902600	hydrogen ion transmembrane transport	50	23	11.9	0.00045	0	inf	23
GO:0022618	ribonucleoprotein complex assembly	81	33	19.28	0.00048	4	2.85798	29
GO:0019693	ribose phosphate metabolic process	94	37	22.38	0.0005	3	3.5025	34
GO:0072521	purine-containing compound metabolic process	101	39	24.04	0.00056	5	2.76553	34
GO:0002181	cytoplasmic translation	69	29	16.43	0.00057	1	4.80735	28
GO:0044087	regulation of cellular component biogenesis	69	29	16.43	0.00057	5	2.26303	24
GO:0006790	sulfur compound metabolic process	98	38	23.33	0.0006	11	1.29546	27
GO:0009126	purine nucleoside monophosphate metabolic process	60	26	14.28	0.00062	3	2.9386	23
GO:0009167	purine ribonucleoside monophosphate metabolic process	60	26	14.28	0.00062	3	2.9386	23
GO:0051781	positive regulation of cell division	45	21	10.71	0.00063	2	3.24793	19
GO:0009205	purine ribonucleoside triphosphate metabolic process	45	21	10.71	0.00063	1	4.32193	20
GO:1903362	regulation of cellular protein catabolic process	45	21	10.71	0.00063	1	4.32193	20
GO:0030162	regulation of proteolysis	45	21	10.71	0.00063	1	4.32193	20
GO:1903050	regulation of proteolysis involved in cellular protein catabolic process	45	21	10.71	0.00063	1	4.32193	20
GO:0009141	nucleoside triphosphate metabolic process	51	23	12.14	0.00064	1	4.45943	22
GO:0006084	acetyl-CoA metabolic process	13	9	3.09	0.00066	0	inf	9
GO:0051130	positive regulation of cellular component organization	73	30	17.38	0.00072	4	2.70044	26
GO:0022607	cellular component assembly	351	109	83.56	0.00073	23	1.9027	86
GO:0009259	ribonucleotide metabolic process	83	33	19.76	0.00081	3	3.32193	30
GO:0031145	anaphase-promoting complex-dependent proteasomal ubiquitin-dependent protein catabolic process	40	19	9.52	0.00086	0	inf	19
GO:0044784	metaphase/anaphase transition of cell cycle	40	19	9.52	0.00086	0	inf	19
GO:0007091	metaphase/anaphase transition of mitotic cell cycle	40	19	9.52	0.00086	0	inf	19
GO:1902099	regulation of metaphase/anaphase transition of cell cycle	40	19	9.52	0.00086	0	inf	19
GO:0030071	regulation of mitotic metaphase/anaphase transition	40	19	9.52	0.00086	0	inf	19
GO:0010965	regulation of mitotic sister chromatid separation	40	19	9.52	0.00086	0	inf	19
GO:0044712	single-organism catabolic process	228	75	54.28	0.00087	12	2.39232	63
GO:0009199	ribonucleoside triphosphate metabolic process	46	21	10.95	0.0009	1	4.32193	20
GO:0065003	macromolecular complex assembly	269	86	64.04	0.00101	13	2.48938	73
GO:0043624	cellular protein complex disassembly	21	12	5	0.00103	4	1	8
GO:0071704	organic substance metabolic process	2753	697	655.36	0.00108	166	1.67753	531
GO:0051258	protein polymerization	24	13	5.71	0.00125	2	2.45943	11
GO:0051493	regulation of cytoskeleton organization	27	14	6.43	0.00143	2	2.58496	12
GO:0000915	actomyosin contractile ring assembly	19	11	4.52	0.00146	3	1.41504	8
GO:0044837	actomyosin contractile ring organization	19	11	4.52	0.00146	3	1.41504	8
GO:0031032	actomyosin structure organization	19	11	4.52	0.00146	3	1.41504	8
GO:0000912	assembly of actomyosin apparatus involved in cytokinesis	19	11	4.52	0.00146	3	1.41504	8
GO:1902407	assembly of actomyosin apparatus involved in mitotic cytokinesis	19	11	4.52	0.00146	3	1.41504	8
GO:1903475	mitotic actomyosin contractile ring assembly	19	11	4.52	0.00146	3	1.41504	8
GO:0006163	purine nucleotide metabolic process	76	30	18.09	0.00157	3	3.16993	27
GO:0006073	cellular glucan metabolic process	33	16	7.86	0.00167	2	2.80735	14
GO:0009112	nucleobase metabolic process	33	16	7.86	0.00167	2	2.80735	14
GO:0006631	fatty acid metabolic process	51	22	12.14	0.00172	6	1.41504	16
GO:0071822	protein complex subunit organization	216	70	51.42	0.00199	12	2.27302	58
GO:0090068	positive regulation of cell cycle process	52	22	12.38	0.00232	2	3.32193	20
GO:0045931	positive regulation of mitotic cell cycle	52	22	12.38	0.00232	2	3.32193	20
GO:0030866	cortical actin cytoskeleton organization	31	15	7.38	0.00238	4	1.45943	11
GO:0030865	cortical cytoskeleton organization	31	15	7.38	0.00238	4	1.45943	11
GO:0031329	regulation of cellular catabolic process	49	21	11.66	0.0024	1	4.32193	20
GO:0042176	regulation of protein catabolic process	49	21	11.66	0.0024	1	4.32193	20
GO:0051304	chromosome separation	46	20	10.95	0.00246	0	inf	20
GO:0006526	arginine biosynthetic process	10	7	2.38	0.00256	0	inf	7
GO:0000395	mRNA 5'-splice site recognition	10	7	2.38	0.00256	1	2.58496	6
GO:0071826	ribonucleoprotein complex subunit organization	88	33	20.95	0.00257	4	2.85798	29
GO:0006818	hydrogen transport	75	29	17.85	0.0027	2	3.75489	27
GO:0015992	proton transport	75	29	17.85	0.0027	2	3.75489	27
GO:0009150	purine ribonucleotide metabolic process	75	29	17.85	0.0027	3	3.11548	26
GO:0001731	formation of translation preinitiation complex	15	9	3.57	0.00288	0	inf	9
GO:0033692	cellular polysaccharide biosynthetic process	23	12	5.48	0.00293	4	1	8
GO:0051128	regulation of cellular component organization	201	65	47.85	0.00302	14	1.86507	51
GO:0006085	acetyl-CoA biosynthetic process	8	6	1.9	0.0032	0	inf	6
GO:0045010	actin nucleation	8	6	1.9	0.0032	1	2.32193	5
GO:0030838	positive regulation of actin filament polymerization	8	6	1.9	0.0032	1	2.32193	5
GO:0032273	positive regulation of protein polymerization	8	6	1.9	0.0032	1	2.32193	5
GO:0046459	short-chain fatty acid metabolic process	8	6	1.9	0.0032	1	2.32193	5
GO:0033043	regulation of organelle organization	148	50	35.23	0.00334	8	2.39232	42
GO:0060627	regulation of vesicle-mediated transport	29	14	6.9	0.0034	3	1.87447	11
GO:0043648	dicarboxylic acid metabolic process	44	19	10.47	0.00344	5	1.48543	14
GO:0044042	glucan metabolic process	35	16	8.33	0.00356	2	2.80735	14
GO:0009064	glutamine family amino acid metabolic process	38	17	9.05	0.00356	4	1.70044	13
GO:0044724	single-organism carbohydrate catabolic process	38	17	9.05	0.00356	0	inf	17
GO:0042775	mitochondrial ATP synthesis coupled electron transport	18	10	4.28	0.00364	1	3.16993	9
GO:0006984	ER-nucleus signaling pathway	6	5	1.43	0.00365	1	2	4
GO:0019541	propionate metabolic process	6	5	1.43	0.00365	1	2	4
GO:0044085	cellular component biogenesis	543	155	129.26	0.0037	32	1.94251	123
GO:0015986	ATP synthesis coupled proton transport	13	8	3.09	0.00403	0	inf	8
GO:0015985	energy coupled proton transport, down electrochemical gradient	13	8	3.09	0.00403	0	inf	8
GO:0061640	cytoskeleton-dependent cytokinesis	67	26	15.95	0.00415	8	1.16993	18
GO:0000281	mitotic cytokinesis	67	26	15.95	0.00415	8	1.16993	18
GO:0006575	cellular modified amino acid metabolic process	51	21	12.14	0.00428	4	2.08746	17
GO:1901617	organic hydroxy compound biosynthetic process	64	25	15.24	0.00443	6	1.66297	19
GO:1901137	carbohydrate derivative biosynthetic process	157	52	37.37	0.00445	7	2.6845	45
GO:0043604	amide biosynthetic process	39	17	9.28	0.00494	2	2.90689	15
GO:0009124	nucleoside monophosphate biosynthetic process	39	17	9.28	0.00494	1	4	16
GO:0009156	ribonucleoside monophosphate biosynthetic process	36	16	8.57	0.00502	1	3.90689	15
GO:0006637	acyl-CoA metabolic process	16	9	3.81	0.0052	0	inf	9
GO:0035383	thioester metabolic process	16	9	3.81	0.0052	0	inf	9
GO:0000910	cytokinesis	68	26	16.19	0.00524	8	1.16993	18
GO:0006376	mRNA splice site selection	11	7	2.62	0.0056	1	2.58496	6
GO:0009084	glutamine family amino acid biosynthetic process	19	10	4.52	0.00606	1	3.16993	9
GO:0044238	primary metabolic process	2594	652	617.5	0.00653	154	1.69322	498
GO:0043241	protein complex disassembly	25	12	5.95	0.00698	4	1	8
GO:0006629	lipid metabolic process	241	74	57.37	0.00704	23	1.14886	51
GO:0016126	sterol biosynthetic process	28	13	6.67	0.00714	2	2.45943	11
GO:0009894	regulation of catabolic process	53	21	12.62	0.00725	1	4.32193	20
GO:0006525	arginine metabolic process	14	8	3.33	0.00745	0	inf	8
GO:0006754	ATP biosynthetic process	14	8	3.33	0.00745	0	inf	8
GO:0006090	pyruvate metabolic process	14	8	3.33	0.00745	0	inf	8
GO:0000245	spliceosomal complex assembly	14	8	3.33	0.00745	1	2.80735	7
GO:0032270	positive regulation of cellular protein metabolic process	63	24	15	0.00756	3	2.80735	21
GO:0051247	positive regulation of protein metabolic process	63	24	15	0.00756	3	2.80735	21
GO:0071616	acyl-CoA biosynthetic process	9	6	2.14	0.00768	0	inf	6
GO:0006730	one-carbon metabolic process	9	6	2.14	0.00768	0	inf	6
GO:0035384	thioester biosynthetic process	9	6	2.14	0.00768	0	inf	6
GO:0044699	single-organism process	2718	680	647.02	0.00808	200	1.26303	480
GO:0009165	nucleotide biosynthetic process	87	31	20.71	0.00816	5	2.37851	26
GO:0046165	alcohol biosynthetic process	44	18	10.47	0.00857	3	2.32193	15
GO:0044108	cellular alcohol biosynthetic process	20	10	4.76	0.00957	0	inf	10
GO:0097384	cellular lipid biosynthetic process	20	10	4.76	0.00957	0	inf	10
GO:0006696	ergosterol biosynthetic process	20	10	4.76	0.00957	0	inf	10
GO:0008204	ergosterol metabolic process	20	10	4.76	0.00957	0	inf	10
GO:0016129	phytosteroid biosynthetic process	20	10	4.76	0.00957	0	inf	10
GO:0016128	phytosteroid metabolic process	20	10	4.76	0.00957	0	inf	10
GO:0034314	Arp2/3 complex-mediated actin nucleation	7	5	1.67	0.01028	1	2	4
GO:0051494	negative regulation of cytoskeleton organization	7	5	1.67	0.01028	1	2	4
GO:0015672	monovalent inorganic cation transport	92	32	21.9	0.01078	4	2.80735	28
GO:0072330	monocarboxylic acid biosynthetic process	45	18	10.71	0.01118	4	1.80735	14
GO:0007088	regulation of mitotic nuclear division	65	24	15.47	0.01167	2	3.45943	22
GO:1901293	nucleoside phosphate biosynthetic process	89	31	21.19	0.01171	5	2.37851	26
GO:0051301	cell division	179	56	42.61	0.012	11	2.03242	45
GO:0006793	phosphorus metabolic process	567	157	134.98	0.0122	39	1.59724	118
GO:0009250	glucan biosynthetic process	15	8	3.57	0.01268	2	1.58496	6
GO:0006563	L-serine metabolic process	15	8	3.57	0.01268	2	1.58496	6
GO:0009145	purine nucleoside triphosphate biosynthetic process	15	8	3.57	0.01268	0	inf	8
GO:0009206	purine ribonucleoside triphosphate biosynthetic process	15	8	3.57	0.01268	0	inf	8
GO:0030042	actin filament depolymerization	5	4	1.19	0.01295	1	1.58496	3
GO:0071501	cellular response to sterol depletion	5	4	1.19	0.01295	1	1.58496	3
GO:0002182	cytoplasmic translational elongation	5	4	1.19	0.01295	0	inf	4
GO:0006112	energy reserve metabolic process	5	4	1.19	0.01295	0	inf	4
GO:0005977	glycogen metabolic process	5	4	1.19	0.01295	0	inf	4
GO:0031333	negative regulation of protein complex assembly	5	4	1.19	0.01295	1	1.58496	3
GO:0045898	regulation of RNA polymerase II transcriptional preinitiation complex assembly	5	4	1.19	0.01295	0	inf	4
GO:0006991	response to sterol depletion	5	4	1.19	0.01295	1	1.58496	3
GO:0032933	SREBP signaling pathway	5	4	1.19	0.01295	1	1.58496	3
GO:0043933	macromolecular complex subunit organization	435	123	103.55	0.01326	24	2.04439	99
GO:0019538	protein metabolic process	1033	273	245.91	0.01348	53	2.05344	220
GO:0043603	cellular amide metabolic process	76	27	18.09	0.01361	2	3.64386	25
GO:0044089	positive regulation of cellular component biogenesis	33	14	7.86	0.01367	3	1.87447	11
GO:0006694	steroid biosynthetic process	30	13	7.14	0.01414	2	2.45943	11
GO:0044107	cellular alcohol metabolic process	21	10	5	0.01445	0	inf	10
GO:0015980	energy derivation by oxidation of organic compounds	56	21	13.33	0.01466	2	3.24793	19
GO:1901615	organic hydroxy compound metabolic process	101	34	24.04	0.01495	8	1.70044	26
GO:0006096	glycolytic process	10	6	2.38	0.01536	0	inf	6
GO:0000387	spliceosomal snRNP assembly	10	6	2.38	0.01536	1	2.32193	5
GO:0033047	regulation of mitotic sister chromatid segregation	50	19	11.9	0.017	0	inf	19
GO:0033045	regulation of sister chromatid segregation	50	19	11.9	0.017	0	inf	19
GO:0005975	carbohydrate metabolic process	292	85	69.51	0.01792	14	2.34239	71
GO:0051186	cofactor metabolic process	131	42	31.18	0.018	5	2.88753	37
GO:0051495	positive regulation of cytoskeleton organization	13	7	3.09	0.01847	1	2.58496	6
GO:0006415	translational termination	13	7	3.09	0.01847	2	1.32193	5
GO:0016051	carbohydrate biosynthetic process	44	17	10.47	0.01962	5	1.26303	12
GO:0070085	glycosylation	54	20	12.85	0.01963	4	2	16
GO:0006732	coenzyme metabolic process	110	36	26.19	0.01979	3	3.45943	33
GO:0009127	purine nucleoside monophosphate biosynthetic process	28	12	6.67	0.01998	1	3.45943	11
GO:0009168	purine ribonucleoside monophosphate biosynthetic process	28	12	6.67	0.01998	1	3.45943	11
GO:0015991	ATP hydrolysis coupled proton transport	16	8	3.81	0.02016	0	inf	8
GO:0015988	energy coupled proton transmembrane transport, against electrochemical gradient	16	8	3.81	0.02016	0	inf	8
GO:0009201	ribonucleoside triphosphate biosynthetic process	16	8	3.81	0.02016	0	inf	8
GO:0045787	positive regulation of cell cycle	61	22	14.52	0.02051	2	3.32193	20
GO:0009272	fungal-type cell wall biogenesis	19	9	4.52	0.02088	1	3	8
GO:0009142	nucleoside triphosphate biosynthetic process	19	9	4.52	0.02088	0	inf	9
GO:0043650	dicarboxylic acid biosynthetic process	22	10	5.24	0.02095	2	2	8
GO:0051983	regulation of chromosome segregation	51	19	12.14	0.02122	0	inf	19
GO:0006544	glycine metabolic process	8	5	1.9	0.02206	0	inf	5
GO:0030100	regulation of endocytosis	8	5	1.9	0.02206	0	inf	5
GO:0042455	ribonucleoside biosynthetic process	38	15	9.05	0.02247	0	inf	15
GO:0007010	cytoskeleton organization	111	36	26.42	0.02279	9	1.58496	27
GO:0009101	glycoprotein biosynthetic process	48	18	11.43	0.02292	3	2.32193	15
GO:0009100	glycoprotein metabolic process	48	18	11.43	0.02292	3	2.32193	15
GO:0043413	macromolecule glycosylation	48	18	11.43	0.02292	3	2.32193	15
GO:0006486	protein glycosylation	48	18	11.43	0.02292	3	2.32193	15
GO:0098662	inorganic cation transmembrane transport	97	32	23.09	0.02408	5	2.43296	27
GO:0098660	inorganic ion transmembrane transport	108	35	25.71	0.02482	7	2	28
GO:0008610	lipid biosynthetic process	134	42	31.9	0.02641	10	1.67807	32
GO:0034637	cellular carbohydrate biosynthetic process	29	12	6.9	0.02689	4	1	8
GO:1901565	organonitrogen compound catabolic process	73	25	17.38	0.02747	3	2.87447	22
GO:0044267	cellular protein metabolic process	942	247	224.24	0.02782	46	2.12749	201
GO:0006414	translational elongation	26	11	6.19	0.02823	0	inf	11
GO:0009163	nucleoside biosynthetic process	39	15	9.28	0.02872	0	inf	15
GO:0044396	actin cortical patch organization	14	7	3.33	0.02949	2	1.32193	5
GO:0009225	nucleotide-sugar metabolic process	14	7	3.33	0.02949	2	1.32193	5
GO:0042558	pteridine-containing compound metabolic process	14	7	3.33	0.02949	0	inf	7
GO:0006206	pyrimidine nucleobase metabolic process	14	7	3.33	0.02949	0	inf	7
GO:1903047	mitotic cell cycle process	233	68	55.47	0.03044	12	2.22239	56
GO:0000278	mitotic cell cycle	237	69	56.42	0.03093	13	2.10692	56
GO:0006122	mitochondrial electron transport, ubiquinol to cytochrome c	6	4	1.43	0.03154	0	inf	4
GO:0006491	N-glycan processing	6	4	1.43	0.03154	1	1.58496	3
GO:2000144	positive regulation of DNA-templated transcription, initiation	6	4	1.43	0.03154	0	inf	4
GO:0060261	positive regulation of transcription initiation from RNA polymerase II promoter	6	4	1.43	0.03154	0	inf	4
GO:0009174	pyrimidine ribonucleoside monophosphate biosynthetic process	6	4	1.43	0.03154	0	inf	4
GO:0009173	pyrimidine ribonucleoside monophosphate metabolic process	6	4	1.43	0.03154	0	inf	4
GO:0006222	UMP biosynthetic process	6	4	1.43	0.03154	0	inf	4
GO:0046049	UMP metabolic process	6	4	1.43	0.03154	0	inf	4
GO:0006066	alcohol metabolic process	67	23	15.95	0.03267	4	2.24793	19
GO:0005976	polysaccharide metabolic process	92	30	21.9	0.03311	5	2.32193	25
GO:0030447	filamentous growth	43	16	10.24	0.03338	4	1.58496	12
GO:0006461	protein complex assembly	151	46	35.95	0.03401	4	3.39232	42
GO:0090407	organophosphate biosynthetic process	166	50	39.52	0.03411	7	2.61891	43
GO:0009260	ribonucleotide biosynthetic process	50	18	11.9	0.03483	1	4.08746	17
GO:0042546	cell wall biogenesis	30	12	7.14	0.03539	2	2.32193	10
GO:0070271	protein complex biogenesis	152	46	36.18	0.03792	4	3.39232	42
GO:0006796	phosphate-containing compound metabolic process	554	149	131.88	0.03908	38	1.54649	111
GO:0042773	ATP synthesis coupled electron transport	24	10	5.71	0.0399	1	3.16993	9
GO:0046854	phosphatidylinositol phosphorylation	9	5	2.14	0.04004	1	2	4
GO:0009130	pyrimidine nucleoside monophosphate biosynthetic process	9	5	2.14	0.04004	0	inf	5
GO:0009129	pyrimidine nucleoside monophosphate metabolic process	9	5	2.14	0.04004	0	inf	5
GO:0046653	tetrahydrofolate metabolic process	9	5	2.14	0.04004	0	inf	5
GO:0043161	proteasome-mediated ubiquitin-dependent protein catabolic process	90	29	21.42	0.04159	3	3.11548	26
GO:0046390	ribose phosphate biosynthetic process	51	18	12.14	0.04226	1	4.08746	17
GO:0044772	mitotic cell cycle phase transition	83	27	19.76	0.043	2	3.64386	25
GO:0006144	purine nucleobase metabolic process	18	8	4.28	0.04346	2	1.58496	6
GO:0006446	regulation of translational initiation	18	8	4.28	0.04346	0	inf	8
GO:0070592	cell wall polysaccharide biosynthetic process	12	6	2.86	0.04347	2	1	4
GO:0006760	folic acid-containing compound metabolic process	12	6	2.86	0.04347	0	inf	6
GO:0098655	cation transmembrane transport	113	35	26.9	0.04734	8	1.75489	27
GO:0010498	proteasomal protein catabolic process	91	29	21.66	0.04766	3	3.11548	26
GO:0006487	protein N-linked glycosylation	28	11	6.67	0.04914	2	2.16993	9
GO:0044770	cell cycle phase transition	84	27	20	0.04952	2	3.64386	25
GO:0043623	cellular protein complex assembly	106	33	25.23	0.04964	3	3.32193	30
GO terms of Biological Processes with p value lower than 0.05 and log2<-1 in the comparison of Sclerotinia sclerotiorum treated with AITC versus I3C
GO term	description	annotated	significant	expected	pvalue	downregulated	ratio	upregulated
GO:0043504	mitochondrial DNA repair	5	4	1.19	0.01295	3	-1.58496	1
GO:0071482	cellular response to light stimulus	10	6	2.38	0.01536	4	-1	2
GO:0032042	mitochondrial DNA metabolic process	6	4	1.43	0.03154	3	-1.58496	1
GO:0009416	response to light stimulus	15	7	3.57	0.0442	5	-1.32193	2
