# Supplementary material for: Sclerotinia sclerotiorum Response to Long Exposure to Glucosinolate Hydrolysis Products by Transcriptomic Approach
Source: Microbiol Spectr. 2021 Jul 14;9(1):10.1128/spectrum.00180-21. doi: 10.1128/spectrum.00180-21 (PMC8552769; doi:10.1128/spectrum.00180-21)
Supplement: SUPPLEMENTAL FILE 2 — Table S2. Download SPECTRUM00180-21_Supp_2_seq9.xlsx, XLSX file, 0.02 MB [file spectrum00180-21_supp_2_seq9.xlsx]

## Sheet: AITC vs Control
List of DEGs which show protein-protein interaction forming networks in the comparisons AITC vs Control I3C vs Control, and AITC vs I3C
List of diferentially expressed genes (DEGs) which show protein-protein interaction forming a single network in the comparison AITC vs Control. Blue and yellow colors indicate up and down-regulated DEGs, respectively
Name		Description
ergosterol and lipids synthesis
erg7		Lanosterol synthase
erg10		Acetyl-CoA acetyltransferase
erg11		Lanosterol 14-alpha demethylase erg11
sts1		C-24(28) sterol reductase
plh1		Phospholipid:diacylglycerol acyltransferase
are1		acyl-coA-sterol acyltransferase
SPAC1A6.05c.1		Triacylglycerol lipase ptl3
SPAC22A12.16.1		Probable ATP-citrate synthase subunit 2
met26		5-methyltetrahydropteroyltriglutamate--homocysteine methyltransferase
SPAC23A1.14c.1		Uncharacterised trans-sulfuration enzyme
pi047		Adenosylhomocysteinase
fas2		Fatty acid synthase subunit alpha
fas1		Fatty acid synthase subunit beta
glutathione synthesis
glt1		Putative glutamate synthase [NADPH]
ggt2		Glutathione hydrolase proenzyme 2
ggt1		Glutathione hydrolase proenzyme 1
gst1		Glutathione S-transferase 1
proteasome
cpc2		Guanine nucleotide-binding protein subunit beta-like protein
pre10		Probable proteasome subunit alpha type-7
pup3		Probable proteasome subunit beta type-3
pre3		Probable proteasome subunit beta type-1
pts1		Probable proteasome subunit beta type-5
rpn11		26S proteasome regulatory subunit rpn11
SPAC6G10.04c.1		Probable proteasome subunit alpha type-6
SPAC13C5.01c.1		Probable proteasome subunit alpha type-3
ribosome
mrps17		Mitochondrial ribosomal protein subunit S17
rps2602		40S ribosomal protein S26
rpl44		60S ribosomal protein L28/L44
rps801		40S ribosomal protein S8
imp3		U3 small nucleolar ribonucleoprotein protein imp3
fib1		rRNA 2'-O-methyltransferase fibrillarin
SPAC25H1.08c.1		Ribosome biogenesis protein Sqt1
Cell cycle, replication, cytoskeleton organization
top2		DNA topoisomerase 2
klp5		Kinesin-like protein 5
dad1		DASH complex subunit
mph1		Serine/threonine-protein kinase
mad3		Mitotic spindle checkpoint component
mad2		Mitotic spindle checkpoint component
atb2		Tubulin alpha-2 chain
klp9		Kinesin-like motor protein 9
nda2		Tubulin alpha-1 chain
alp4		Spindle pole body component
tea2		Kinesin-like protein
slp1		WD repeat-containing protein; Required for mad2-dependent spindle checkpoint activation
suc1		Cyclin-dependent kinases regulatory subunit
rnh201		Ribonuclease H2 subunit A
pds5		Sister chromatid cohesion protein
cut3		Structural maintenance of chromosomes protein 4
pol1		DNA polymerase alpha catalytic subunit
cdc22		Ribonucleoside-diphosphate reductase large chain
mcm7		DNA replication licensing factor mcm7
rqh1		ATP-dependent DNA helicase hus2/rqh1
pcn1		Proliferating cell nuclear antigen
ctf18		Chromosome transmission fidelity protein 18
msh6		DNA mismatch repair protein msh6
pku70		ATP-dependent DNA helicase II subunit 1
ung1		Uracil-DNA glycosylase
swi10		Mating-type switching protein
rhp14		DNA repair protein rad14
rhp7		DNA repair protein rhp7
pmh1		RNA polymerase II transcription factor B subunit 3
uba5		NEDD8-activating enzyme E1 regulatory subunit
orc2		Origin recognition complex subunit 2
prw1		RbAp48-related WD40 repeat-containing protein
hat1		Histone acetyltransferase type B catalytic subunit
cia1		Histone chaperone
alp13		Chromatin modification-related protein
hhf1		Histone H4
mst1		Histone acetyltransferase
htb1		Histone H2B-alpha
ago1		Protein argonaute; Required for G1 arrest and mating in response to nitrogen starvation
cdc15		Cell division control protein 15
myp2		Myosin type-2 heavy chain 2
myo2		Myosin type-2 heavy chain 1
cdc4		Myosin regulatory light chain cdc4
SPAC144.05		ATP-dependent DNA helicase/ ubiquitin ligase E3
rhp6		Ubiquitin-conjugating enzyme E2 2
hob1		Has a role in DNA damage signaling as a part of stress response processes
wsp1		Wiskott-Aldrich syndrome protein homolog 1
SPAPJ696.02.1		Actin cortical patch component Lsb4
sid2		Serine/threonine-protein kinase
hsp9		Heat shock protein
vip1		RNA-binding protein
ish1		Stress response protein
rds1		Protein rds1; May have a function in stress-related responses of the cell
tps2		Trehalose-phosphatase
SPAC15E1.02c.1		UPF0591 membrane protein C15E1.02c; DUF1761 family protein
SPAC32A11.02c.1		Uncharacterized protein
mug190		Meiotically up-regulated gene 190 protein
SPBC24C6.09c.1		Phosphoketolase family protein
SPAC4H3.03c.1		Glucan 1,4-alpha-glucosidase
SPACUNK4.10.1		Glyoxylate reductase
icl2		Mitochondrial 2-methylisocitrate lyase
dao1		D-amino acid oxidase
sou1		Sorbose reductase
SPBC725.04		Putative 2-hydroxyacyl-CoA lyase
erv1		Mitochondrial FAD-linked sulfhydryl oxidase
cyc1		Cytochrome c
SPBC36.03c		MFS family transmembrane transporter
cox2		Cytochrome c oxidase subunit 2
hri2		Eukaryotic translation initiation factor 2-alpha kinase 2
elf1		mRNA export factor
rex2		Probable oligoribonuclease; 3'-to-5' exoribonuclease specific for small oligoribonucleotides
trx1		Thioredoxin-1
mxr1		Peptide methionine sulfoxide reductase
SPBC216.04c.1		Peptide-methionine (R)-S-oxide reductase MsrB
SPAPB24D3.08c.1		Zinc-type alcohol dehydrogenase-like protein
SPAPB24D3.06c.1		UPF0613 protein; DUF1749 family protein
SPAPB24D3.02c.1		Amino-acid permease
sty1		Mitogen-activated protein kinase
prz1		Transcriptional regulator
vcx1		Vacuolar calcium ion transporter
ras1		Ras-like protein 1
SPAC8E11.04c.1		Acyl-protein thioesterase 1
sck2		Serine/threonine-protein kinase
ppe1		Serine/threonine-protein phosphatase
ste20		Target of rapamycin complex 2 subunit ste20; Component of TORC2
gtr1		GTP-binding protein
slm1		Cytoskeletal signaling protein; Effector of the TORC2- and calcineurin-signaling pathways
SPCC736.15		Probable sphingolipid long chain base-responsive protein

## Sheet: I3C vs Control
List of diferentially expressed genes (DEGs) which show protein-protein interaction forming two networks in the comparison AITC vs Control. Blue and yellow colors indicate up and down-regulated DEGs, respectively
Name		Description
Network 1
ase1		Anaphase spindle elongation protein 1
mad2		Mitotic spindle checkpoint component
pcs1		Monopolin complex subunit pcs1
ndc80		Kinetochore protein ndc80; Acts as a component of the NMS super complex
klp9		Kinesin-like motor protein 9
mug190		Meiotically up-regulated gene 190 protein
SPAC32A11.02c.1		Uncharacterized protein C32A11.02c; Conserved fungal protein
ish1		Stress response protein; Has a role in maintaining cell viability during stationary phase induced by stress response
SPCC594.04.1		Steroid oxidoreductase superfamily protein
SPAC26F1.07.1		Glucose 1-dehydrogenase (NADP+)
hsp90		Heat shock protein 90 homolog
SPAC13C5.04.1		Putative glutamine amidotransferase-like protein
SPBC216.04c.1		Peptide-methionine (R)-S-oxide reductase MsrB
hsp9		Heat shock protein Hsp9
SPBC1711.08.1		Chaperone activator Aha1
Network 2
leu1		3-isopropylmalate dehydrogenase
leu2		3-isopropylmalate dehydratase
SPCC1827.06c.1		Probable aspartate-semialdehyde dehydrogenase
SPBC19F5.04.1		Probable aspartokinase; Aspartate kinase (predicted); Belongs to the aspartokinase family
met6		Homoserine O-acetyltransferase
met7		Probable folylpolyglutamate synthase

## Sheet: AITC vs I3C
List of diferentially expressed genes (DEGs) which show protein-protein interaction forming two networks in the comparison AITC vs I3C. Blue and yellow colors indicate up-regulation by AITC or I3C, respectively
NETWORK 1
Name		Description
Ribosome synthesis and translation
rps2		40S ribosomal protein S2
rps3		40S ribosomal protein S3
rps401		40S ribosomal protein S4
rps5		40S ribosomal protein S5
rps601		40S ribosomal protein S6
rps801		40S ribosomal protein S8
SPAC144.11.1		40S ribosomal protein S11
rps1201		40S ribosomal protein S12
SPAC3H5.05c.1		40S ribosomal protein S14
rps1701		40S ribosomal protein S17
rps1901		40S ribosomal protein S19
rps20		40S ribosomal protein S20
rps21		40S ribosomal protein S21
rps23		40S ribosomal protein S23
rps2401		40S ribosomal protein S24
rps2502		40S ribosomal protein S25
rps2602		40S ribosomal protein S26
rps2801		40S ribosomal protein S28
rpl901		60S ribosomal protein L9
rpl13		60S ribosomal protein L13
rpl14		60S ribosomal protein L14
rpl15		60S ribosomal protein L15
rpl2401		60S ribosomal protein L24
rpl2702		60S ribosomal protein L27
rpl44		60S ribosomal protein L28/L44
rpl35		60S ribosomal protein L35
rpl3703		60S ribosomal protein L37-A
rpl4301		60S ribosomal protein L37a
rpl3802		60S ribosomal protein L38
rpp203		60S acidic ribosomal protein P2-C
mrpl6		Mitochondrial ribosomal protein subunit L16
mrps17		Mitochondrial ribosomal protein subunit S17
fib1		rRNA 2'-O-methyltransferase fibrillarin
rpa12		DNA-directed RNA polymerase I subunit RPA12
rpc37		DNA-directed RNA polymerase III subunit rpc5
ltv1		Non-ribosomal factor required for efficient nuclear export of the ribosomal 40S subunit
ran1		Negative regulator of sexual conjugation and meiosis
aps1		Diphosphoinositol polyphosphate phosphohydrolase
btf3		Nascent polypeptide-associated complex (NAC) subunit beta
ppn		Endopolyphosphatase
Steroids and lipids synthesis
erg10		Acetyl-CoA acetyltransferase
erg11		Lanosterol 14-alpha demethylase
erg25		Methylsterol monooxygenase
sts1		C-24(28) sterol reductase
SPAC22A12.16.1		Probable ATP-citrate synthase subunit 2
plh1		Phospholipid:diacylglycerol acyltransferase
Leucine synthesis
leu1		3-isopropylmalate dehydrogenase
leu2		3-isopropylmalate dehydratase
oac1		Mitochondrial oxaloacetate transporter
fsf1		Mitochondrial citrate transporter
SPAC19G12.05.1		Mitochondrial citrate transporter
Others
gpd1		Glycerol-3-phosphate dehydrogenase
SPAC26F1.07.1		Glucose 1-dehydrogenase (NADP+)
tpi1		Triosephosphate isomerase
pi047		Adenosylhomocysteinase
met26		5-methyltetrahydropteroyltriglutamate-homocysteine methyltransferase
SPCC338.14		Adenosine kinase
SPBC24C6.09c.1		Phosphoketolase family protein
rds1		May have a function in stress-related responses of the cell
SPAC139.03		Transcriptional factor
SPBC2A9.02		NAD dependent epimerase/dehydratase family protein
NETWORK 2
ung1		Uracil-DNA glycosylase
rhp14		DNA repair protein
rev1		DNA repair protein
rhp6		Ubiquitin-conjugating enzyme E2 2
ubc11		Ubiquitin-conjugating enzyme E2-20 kDa
ubc7		Ubiquitin-conjugating enzyme E2-18 kDa
cia1		Histone chaperone
hip4		Histone promoter control protein 2
hhf1		Histone H4
mst1		Histone acetyltransferase
ngg1		Chromatin-remodeling complexes subunit
